# Supplementary material for: Dynamics of Cognitive Function in Patients with Heart Failure Following Transcatheter Mitral Valve Repair
Source: J Clin Med. 2022 Jul 9;11(14):3990. doi: 10.3390/jcm11143990 (PMC9317412; doi:10.3390/jcm11143990)
Supplement: Supplementary file 1 [file jcm-11-03990-s001.zip]

Archive with 1 entries (1 files):
- jcm-1781577-supplementary.pdf
